# Supplementary material for: Neutralizing antibodies against the SARS-CoV-2 Delta and Omicron variants following heterologous CoronaVac plus BNT162b2 booster vaccination
Source: Nat Med. 2022 Jan 20;28(3):481–5. doi: 10.1038/s41591-022-01705-6 (PMC8938264; doi:10.1038/s41591-022-01705-6)
Supplement: Supplementary file 2 — Detailed clinical and immunological data for each patient. [file 41591_2022_1705_MOESM2_ESM.xlsx]

## Sheet: Dominican Republic cohort 
BL Sample ID	Age range	Sex 0=Female 1=Male	BMI	Previos COVID 0=No 1=Yes	How many previous COVID infections	Number of days since last COVID Dx	Days since 2nd vaccine at 3rd dose administration (recruitment)	BL RBD (ng/mL)	BL S (ng/mL)	BL Ancestral LOG PRNT50	BL Delta LOG PRNT50	BL Omicron LOG PRNT50	7D Sample ID	7D RBD (ng/mL)	7D S (ng/mL)	28D Sample ID	28D RBD (ng/mL)	28D S (ng/mL)	28D Ancestral LOG PRNT50	28D Delta LOG PRNT50	28D Omicron LOG PRNT50
1	50-54	1	32.19	0			132	811.812	1162.06	1.181	1.135	1	96	48841.1	31377.6	299	46939.6	17827.9	2.193	2.039	1.501
2	30-34	0	34.48	0			51	5690.58	7483.01	1.495	1.49	1	111	66608.8	42164.7	300	22892.9	14967.2	2.391	2.095	1.484
6	30-34	1	32.63	0			132	31.7772	41.8734	1	1	1	110	1600.15	3558.97	302	22573.2	10184.4	1.788	1.611	1.298
17	55-59	0	33.31	0			132	99.1588	148.112	1	1	1	103	17222.5	18177.4	306	22339.8	16034.1	1.935	1.774	1.032
11	65-69	0	41.77	0			132	264.325	494.577	1	1	1	101	6937.78	8675.1	307	14853.3	16805.6	1.307	1.294	1.013
16	35-39	0	25.76	0			132	89.9406	163.629	1.001	1	1	120	50791.9	32327.3	308	28234	22279.6	2.141	1.864	1.449
12	20-24	0	39.86	0			132	170.295	121.401	1.001	1	1	121	64814.5	24590.7	309	21267	16941.7	2.363	2.07	1.477
14	30-34	0	35.81	0			132	17780.6	12481.2	1.614	1.823	1	135	86725.7	43593.9	310	22055	23267	2.311	1.967	1.511
38	45-49	0	26.67	0			133	889.617	2500.08	1.001	1.003	1	125	9995.19	7591.44	311	24222.9	18990.4	2.081	1.43	1.029
9	25-29	0	24.09	0			132	1553.76	2568.68	1.129	1.017	1	98	36272.7	40537.1	312	16799.8	23540.8	1.979	1.716	1.535
15	50-54	0	21.25	0			132	159.48	245.152	1	1	1	107	26071.9	32441.2	313	19125.9	15710.8	1.957	1.909	1.407
23	60-65	0	24.24	0			132	1120.87	1351.83	0.9235	1	1	114	90872.7	43754.8	314	18868.9	21607	2.193	1.989	1.407
4	30-34	1	23.71	0			132	53.3498	80.6265	1	1	1	148	95784.3	35793.2	317	35480	13989.1	1.974	1.688	1.02
19	65-69	0	34.97	0			132	53.4609	92.5238	1	1	1	118	10799.2	10294.9	318	18979.2	14622.3	1.793	1.63	1.229
22	30-34	1	37.78	0			121	670.547	1771.7	1	1.004	1	102	35658.8	42002.5	319	25743.2	19656.8	2.384	1.971	1.494
24	45-49	0	22.18	0			122	108.498	174.43	0.9948	1	1.0001	112	62235.6	39142.5	321	31059.8	20175	2.177	1.965	1.511
27	50-54	1	25.74	0			133	10825.7	7442.9	1.521	1.567	1	116	15511.4	11394.8	331	21441.3	18600	2.131	2.02	1.96
36	55-59	0	20.2	0			66	5756.6	6677.87	1.332	1.014	1	130	11883.3	10531.2	332	17891.7	24465.3	2.141	1.938	1.501
26	45-49	0	24.14	0			35	11304.8	11256.5	1.679	1.626	1	119	11777.8	14678.4	333	27467.6	23108	2.131	1.913	1.659
37	50-54	1	27.17	0			112	605.342	5825.9	1.002	1.002	1	137	9526.93	7699.42	335	30125.2	24633.7	2.589	2.15	1.954
45	70-74	0	38.49	0			131	852.24	1304.36	1.001	1	1.0001	131	4120.37	4642.81	336	18658.8	21390.2	1.644	1.422	1.212
28	30-34	0	28.28	0			36	1403.73	1047.23	1.001	1	1.0001	115	9563.41	9335.02	339	18313.9	11609.4	1.677	1.554	1.001
40	55-59	0	36.07	0			133	12087.4	9607.78	1.485	1.306	1	143	14929.8	8011.34	340	33552.6	24156.4	2.67	2.442	1.961
41	45-49	0	23.53	0			133	149.512	353.873	1.002	1.002	1	151	7858.24	16200.5	342	15418.1	30505.5	2.076	1.907	1.554
34	30-34	1	28.03	0			133	6127.26	8236.84	1.758	1.54	1	122	10046.2	10139.9	343	18177.7	21295.5	2.232	2.04	1.463
70	25-29	0	26.66	0			136	234.037	898.988	1.003	1.001		173	30606.4	11938.7	344	50762.8	29150.8	2.141	2.002	1.36
33	25-29	1	32.49	0			133	404.879	443.316	1.001	1	1.0001	123	14224.3	13683.1	346	26381.4	29471.3	2.171	1.646	1.542
13	30-34	0	26.61	0			132	175.394	304.481	1.001	1	1	106	69919.4	29349	347	17148.2	16334.4	1.888	1.631	1.211
29	20-24	0	20.19	0			133	4408.5	5839.33	1.551	1.284	1	129	13679.4	8390.68	348	17709.1	15799.7	2.112	1.941	1.497
31	40-44	0	24.32	0			133	938.52	1102.3	1.001	1	1	139	15429.3	12400	349	33938.2	22927	2.908	2.471	1.182
49	25-29	1	20.73	0			122	35461.7	14184	1.964	1.796	1	152	16471.9	13185.4	351	42720.7	24626.4	1.795	1.641	1.44
43	60-65	1	24.26	0			133	52.0483	76.4073	1	1	1	141	4165.23	6569.9	352	17450.8	20769.5	1.687	1.267	1.001
32	50-54	0	18.82	0			59	211.143	202.023	1.001	1	1	133	1430.51	3498.08	356	13852.9	21459.3	1.627	1.474	1.001
46	40-44	1	30	0			46	11857.2	9502.73	1.055	1.246	1.024	149	15726.9	9883.68	357	21647.4	20494.8	1.767	1.565	1.346
47	40-44	0	24.61	0			133	68.7922	1088.63	1.001	1	1	147	15412.9	10360.2	358	19792.9	35358.6	1.922	1.572	1.302
3	25-29	0	29.26	0			132	448.406	1273	1.018	1.003	1.0001	105	98630.7	42547.8	360	48256.9	14883.4	2.59	2.183	1.531
51	30-34	0	25.93	0			133	46.0728	124.849	1.003	1.001	1	124	8416.02	9727.12	362	38294.8	25669.5	2.42	2.124	1.923
25	50-54	1	23.32	0			59	11049.1	12024.9	1.916	1.707	1	117	15810.6	13574.3	363	37684.9	20114	2.608	2.354	1.455
30	40-44	0	20.97	0			133	405.109	321.233	1.001	1	1.004	132	15747	10030.4	375	19733	24200.3	2.081	1.673	1.019
66	40-44	0	22.81	0			55	31679.4	18121.2	2.387	2.378		168	42170.7	16905.6	380	60358.6	33371	2.7	2.244	1.889
65	65-69	0	43.64	0			55	5756.88	6805.75	1.774	1.502	1	166	28971.2	17435.8	381	45571.4	21518.6	2.416	2.099	1.435
69	45-49	1	24.65	0			109	134.028	239.74	1.001	1.001		190	25653	10051.2	383	51976.3	22464	2.073	1.987	1.334
56	45-49	0	36.33	0			136	100.256	180.915	1	1	1	169	17573.8	10057.2	385	67278.9	34261.9	2.437	2.392	1
68	70-74	0	23.91	0			126	112.181	221.332	1.001	1	1	187	22806.2	12078.7	386	50520.1	20460.6	2.103	1.623	1.022
59	30-34	0	25.54	0			136	248.069	1572.02	1.282	1.161	1	175	12048.4	19177.2	387	39106.8	24975.6	2.884	2.104	1.996
62	45-49	0	28.59	0			136	714.774	2175.01	1.297	1.076	1	192	18753.4	13153	388	52381.5	28535.1	2.631	2.423	1.403
60	45-49	0	27.22	0			136	5825.27	6022.29	1.59	1.301	1	180	18889.3	8936.74	389	54725.7	24843.6	2.439	2.169	1.507
71	55-59	1	32.19	0			61	63.4896	157.304	1	1	1	153	6453.45	5154.22	390	32222.7	17596.5	1.505	1.251	1.001
61	50-54	0	31.7	0			131	393.725	3595.12	1.287	1.076		172	18555.4	17550.5	391	58677.3	27902.8	2.771	2.45	1.352
53	65-69	0	23.55	0			124	1043.61	3438.91	1.422	1.114	1	154	14560.4	9950.68	392	37493.5	27646.3	2.451	2.064	1.794
73	40-44	0	18.33	0			111	141.228	334.988	1.001	1.001		156	40882.4	18869.6	393	60418.4	35968.2	2.58	2.374	1.433
84	25-29	0	29.02	0			67	4783.99	8966.15	1.774	1.638		167	17857.2	11274.7	394	42509.5	27928.2	2.418	2.039	1.504
57	65-69	1	24.33	0			80	1140.25	491.673	1	1		165	17912.8	11205.1	398	47180.2	26116.4	2.053	1.647	1.001
89	20-24	0	28.36	0			127	3820.37	6110.61	1.604	1.239		183	29309.4	19070.4	399	74430.9	35769.8	2.623	2.25	1.996
90	35-39	1	27.23	0			137	381.195	745.602	1.001	1.001		182	16266.5	10064.2	400	28962.4	24063.9	1.96	1.17	1.071
78	30-34	1	24.98	0			48	412.348	1298.42	1.163	1.015	1	161	34419.2	9075.26	404	49340.6	24987	2.431	2.059	1.716
72	20-24	0	30.97	0			72	4003.59	5827.35	1.705	1.478		189	39802	13937.8	405	70978.3	34900.6	2.817	2.451	1.887
87	20-24	0	36.33	0			127	507.229	661.775	1.001	1.001		191	32068	12803.8	409	81007.5	25364.3	2.402	1.831	1.694
82	25-29	1	27.4	0			137	236.887	302.116	1.001	1		160	29618.5	10016.5	410	74461.7	28695.4	2.463	1.796	1.441
86	18-19	0	22.64	0			41	1054.94	3351.26	1.119	1.002		186	13786.9	6789.27	411	25827.9	22009.6	1.904	1.279	1
81	50-54	0	27.59	0			70	4444.28	4215.74	1.001	1		163	16918.2	9233.4	412	60020.5	31643.9	2.269	1.239	1
88	25-29	1	22.2	0			125	297.599	436.884	1.001	1		185	6612.38	8594.63	413	42600.9	23137.2	1.97	1.492	1.33
85	40-44	0	31.02	0			137	38384.6	23701	1.916	1.671		176	29029.5	9868.36	417	67434.6	23683	2.475	1.975	1.457
75	35-39	0	23.73	0			127	114.722	1800.4	1.003	1.003		200	23430.5	11010.1	421	35066.9	21946.3	2.273	1.98	1.011
91	30-34	1	23.32	0			138	99.8455	88.8977	1	1		203	15653.9	6595.64	425	67501	30374.8	2.081	1.6	1.016
97	50-54	0	27.55	0			139	11419.8	23307.3	1.903	1.564		212	27613.8	12073.5	428	53319.4	26083.6	2.523	2.474	1.762
134	18-19	1	26.33	0			65	7062.28	5392.79	1.003	1.001		220	32945.9	11982.6	434	77867.1	29041.3	2.29	1.925	1.309
140	18-19	0	18.59	0			64	2392.14	5582.92	1.506	1.121		225	52342.4	36922.6	438	51821	21583.4	2.679	2.221	1.399
142	25-29	1	24.33	0			53	252.989	239.204	1	1		227	40027.2	22289.1	439	65315.3	23028.6	1.871	1.636	1
138	25-29	0	23.05	0			140	623.583	2173.76	1.003	1.001		226	69053.2	28621.6	441	69158.8	33648.5	2.633	2.125	1.822
145	40-44	0	29.73	0			140	132.745	128.942	1	1		229	46908.6	23305.5	447	57608.5	20509.7	2.273	1.806	1.459
94	30-34	0	28.68	0			43	2199.98	7273.49	1.002	1.001		228	39686.6	13779.2	448	55932.6	25620.2	1.996	1.915	1.453
155	20-24	1	34.97	0			144	439.866	330.505	1.001	1		237	36097.7	15799.2	462	59314.5	22543.3	2.128	1.579	1
188	45-49	0	32.07	0			70	2858.15	1942.24	1.053	1.001		235	51096.4	16512	463	36300.4	17606.8	2.163	1.796	1.213
181	30-34	0	28.65	0			68	2420.73	3192.81	1.447	1.193		233	57131.5	17445.7	468	57892.7	29345.5	2.403	2.153	1.87
5	35-39	0	29.04	1	1	400	128	692.715	2325.09	1.185	1.135	1	95	102111	37637.9	301	19017.3	14037.5	2.161	1.97	1.539
7	30-34	1	27.16	1	1	491	132	442.761	1146.77	1.702	1.004	1	110	32124.5	46396.8	303	29684.7	14745.9	2.544	2.165	1.505
8	55-59	1	32.14	1	1	465	132	1361.64	4175.58	1.279	1.17	1	108	82886.9	44330.3	304	35219.6	17067	2.538	2.133	1.497
18	40-44	0	24.17	1	1	430	132	14625.6	10849.2	1.6	1.648	1	109	75711.5	56065.3	320	29444.5	22252.7	2.67	2.939	1.984
20	20-24	1	26.46	1	1	491	121	2359.8	5603.23	1.281	1.223	1	113	98683.9	50289.8	323	23587.3	19287.6	2.544	2.115	1.505
10	40-44	0	33.96	1	1	216	132	100.556	831.281	1.001	1	1	99	59716.4	37149.3	325	21983.2	22230.3	2.014	1.764	1.475
39	45-49	0	22.77	1	1	203	133	10103.7	12522	1.461	1.284	1	150	11440.2	9835.25	337	19728.4	20428.8	2.431	2.208	2.002
44	20-24	0	23.32	1	1	193	133	324.42	3064.25	1.002	1	1.0001	136	16918.5	13359.3	338	32565.7	28830.5	2.193	2.108	1.505
35	25-29	0	19.12	1	1	155	62	1265.07	2911.72	1.004	1.003	1	146	12517.7	9390.6	341	11763.5	16914.4	1.831	1.601	1.979
42	50-54	0	36.68	1	1	462	133	4103.44	6506.47	1.49	1.248	1	144	21813.7	12936.8	353	36525.4	25029.3	2.619	2.46	1.965
50	40-44	1	25.32	1	1	217	133	153.272	1642.53	1.001	1	1	126	10220.5	8490.89	354	51881.9	32924.4	2.124	1.95	1.493
48	35-39	0	24.33	1	2	95	133	9099.96	7228.96	1.129	1	1	128	17818	10557.1	361	29978	25293.2	1.644	1.392	1.296
52	30-34	0	34.4	1	1	462	133	4418.19	8251.95	1.786	1.654	1	127	12549.7	10980.3	365	54979.5	31495.7	2.391	2.445	2.009
54	25-29	0	19.65	1	1	196	136	781.281	1669.78	1.003	1.001		177	14572.8	10324.2	374	38926.3	26728.5	2.234	1.728	1.356
64	30-34	0	22.28	1	1	373	136	89.4901	938.793	1.003	1.015		178	18981.7	11810.4	378	50729.2	32631.6	2.022	2.218	1.449
58	25-29	1	19.6	1	1	465	136	530.98	1843.7	1.239	1.034	1	171	17753.8	12064.5	379	56713.9	28730.2	2.405	2.02	1.039
63	40-44	1	33.64	1	1	390	136	326.939	1930.62	1.002	1.088		170	17871	14960.5	382	61000.2	31116.5	2.75	2.385	1.497
83	50-54	0	26.99	1	1	223	76	1794.17	5400.03	1.23	1.005		159	26103.5	8822.15	395	48124.9	21817.1	2.774	2.205	1.786
67	40-44	0	19.77	1	1	410	126	96.9248	384.005	1.001	1		179	33323	11818.1	401	57089.9	22941.8	2.67	2.449	1.25
77	35-39	1	31.56	1	1	221	126	3071.35	7213.12	1.297	1.018	1	157	28086.2	10693.7	403	43872.3	23351.8	2.321	1.927	1.237
80	30-34	0	34.61	1	1	391	127	2844.44	6795.8	1.484	1.218		184	55666.9	16789.2	406	106974	33993.2	3.383	3.048	2.007
76	35-39	0	22.82	1	1	380	127	239.581	2190.17	1.247	1.005		162	31676.7	13832.9	407	38894.2	25215	2.353	1.984	1.418
79	25-29	0	28.98	1	1	244	127	1163.7	3759.12	1.393	1.121		164	27731.1	12207.2	414	53306.9	27721.8	2.353	1.952	1.001
92	35-39	0	33.96	1	1	526	35	13395	12411.1	1.522	1.162		193	32938.5	13690.2	415	73752.1	28555.9	2.567	2.137	1.438
93	35-39	1	31.07	1	1	163	105	510.795	1499.48	1.001	1.001		194	35822.1	11350.4	416	70056.3	30933.7	2.565	2.398	1.708
74	35-39	0	25.19	1	1	221	127	271.593	1308.18	1.003	1.001	1	158	42368.8	14980.1	435	33206.3	30802.5	2.283	1.949	1.318

## Sheet: Yale HCWs cohort
Time point of collection 28 days post 2 dose	Previous Exposure	Sample_ID	Age	Gender	Vaccine	BL Omicron LOG PRNT50
4	(-)	9	43	Female	Pfizer	1.013
4	(-)	57	37	Female	Moderna	1.024
4	(-)	74	49	Female	Moderna	1.015
4	(-)	205	55	Female	Pfizer	1
4	(-)	222	37	Female	Pfizer	1.001
4	(-)	236	67	Female	Moderna	1.069
4	(-)	422	29	Female	Pfizer	1.197
4	(-)	447	44	Female	Moderna	1.389
4	(-)	467	34	Male	Moderna	1.008
4	(-)	582	31	Female	Moderna	1.027
4	(-)	596	61	Female	Pfizer	1.012
4	(-)	614	33	Female	Moderna	1.013
4	(-)	636	52	Male	Pfizer	1.01
4	(-)	8	42	Female	Pfizer	1.398
4	(-)	288	42	Female	Moderna	1.008
4	(-)	318	46	Male	Moderna	1.029
4	(-)	607	39	Female	Moderna	1.577
4	(+)	90	56	Female	Moderna	1.462
4	(+)	149	67	Female	Moderna	1.685
4	(+)	158	54	Female	Moderna	1.047
4	(+)	278	62	Female	Moderna	1.653
4	(+)	297	27	Male	Moderna	1.047
4	(+)	356	27	Female	Moderna	1.447
4	(+)	365	32	Female	Moderna	1.232
4	(+)	436	52	Female	Moderna	1.021
4	(+)	445	59	Female	Moderna	1.981
4	(+)	453	62	Female	Moderna	1.957
4	(+)	633	28	Male	Moderna	1.907
4	(+)	163	39	Female	Moderna	1.02
4	(+)	324	30	Female	Moderna	1.611
4	(+)	347	47	Female	Moderna	1.003
4	(+)	29	26	Female	Moderna	1.027
